# Supplementary material for: Digital Quantitative Detection for Heterogeneous Protein and mRNA Expression Patterns in Circulating Tumor Cells
Source: Adv Sci (Weinh). 2024 Nov 18;12(2):2410120. doi: 10.1002/advs.202410120 (PMC11727120; doi:10.1002/advs.202410120)
Supplement: Supplementary file 2 — Supporting Information [file ADVS-12-2410120-s002.zip]

Archive with 2 entries (1 files):
- advs202410120-sup-0002-cif/
- advs202410120-sup-0002-cif/Supplementary Raw Data.xlsx
