# Supplementary material for: Digital Quantitative Detection for Heterogeneous Protein and mRNA Expression Patterns in Circulating Tumor Cells
Source: Adv Sci (Weinh). 2024 Nov 18;12(2):2410120. doi: 10.1002/advs.202410120 (PMC11727120; doi:10.1002/advs.202410120)
Supplement: Supplementary file 2 — Supporting Information [file ADVS-12-2410120-s002.zip › advs202410120-sup-0002-cif/Supplementary Raw Data.xlsx]

## Sheet: Raw data and processing
Raw clinical data output by d-SCOUT											Data processed by Poisson distribution formula											Protein data and normalized mRNA data											Data normalized using Z-score standardization
		Sample Number	EpCAM protein	GPC-3 protein	ASGPR protein	EpCAM mRNA	GPC-3 mRNA	PD-L1 mRNA	β-actin（Ct mean）				Sample Number	EpCAM protein	GPC-3 protein	ASGPR protein	EpCAM mRNA	GPC-3 mRNA	PD-L1 mRNA	β-actin				Sample Number	EpCAM protein	GPC-3 protein	ASGPR protein	Calibrated EpCAM mRNA	Calibrated GPC-3 mRNA	Calibrated PD-L1 mRNA				Sample Number	Z EpCAM protein	Z GPC-3 protein	Z ASGPR protein	Z EpCAM mRNA	Z GPC-3 mRNA	Z PD-L1 mRNA	The weighted Z
HD	1	HD01	107	103	157	5	2	3	23.0005		HD	1	HD01	107.281	103.26	157.605	5.00061	2.0001	3.00022	85392.5		HD	1	HD01	107.281	103.26	157.605	11.0746	5.02956	7.04449		HD	1	HD01	-0.786212	0.32915	-0.654251	-0.469501	-0.571552	0.150383	-0.344317				Category			Results of AHP hierarchical analyses
	2	HD02	119	59	118	4	3	5	22.859			2	HD02	119.347	59.0852	118.342	4.00039	3.00022	5.00061	93780.2			2	HD02	119.347	59.0852	118.342	8.33867	6.50387	10.1736			2	HD02	-0.682542	-0.988413	-0.902505	-0.541176	-0.511249	0.573011	-0.646195				Z EpCAM protein	0.190192		term	eigenvector
	3	HD03	109	94	182	0	0	2	22.7957			3	HD03	109.291	94.2166	182.814	0	0	2.0001	97795.3			3	HD03	109.291	94.2166	182.814	1	1	4.51851			3	HD03	-0.768938	0.0594169	-0.494862	-0.733429	-0.73637	-0.190788	-0.450176				Z GPC-3 protein	0.228831		EpCAM protein	1.141
	4	HD04	101	73	192	2	3	0	22.1871			4	HD04	101.25	73.1305	192.907	2.0001	3.00022	0	146313			4	HD04	101.25	73.1305	192.907	3.35177	4.52774	1			4	HD04	-0.838025	-0.569497	-0.431052	-0.671819	-0.592077	-0.666016	-0.612117				Z ASGPR protein	0.238712		GPC-3 protein	1.373
	5	HD05	159	53	154	1	2	1	22.0668			5	HD05	159.621	53.0688	154.582	1.00002	2.0001	1.00002	158446			5	HD05	159.621	53.0688	154.582	2.08581	3.17168	2.08581			5	HD05	-0.33653	-1.16786	-0.673364	-0.704984	-0.647543	-0.51936	-0.708384				Z EpCAM mRNA	0.122689		ASGPR protein	1.432
	6	HD06	105	78	129	4	2	2	22.2231			6	HD06	105.27	78.1491	129.408	4.00039	2.0001	2.0001	142868			6	HD06	105.27	78.1491	129.408	5.8172	3.40848	3.40848			6	HD06	-0.803485	-0.419815	-0.832533	-0.607232	-0.637858	-0.340714	-0.633706				Z GPC-3 mRNA	0.123758		Calibrated EpCAM mRNA	0.736
	7	HD07	130	72	172	9	5	0	21.7569			7	HD07	130.415	72.127	172.727	9.00198	5.00061	0	194526			7	HD07	130.415	72.127	172.727	8.96134	5.42254	1			7	HD07	-0.587456	-0.599429	-0.558641	-0.524863	-0.555478	-0.666016	-0.579208				Z PD-L1 mRNA	0.0958178		Calibrated GPC-3 mRNA	0.743
	8	HD08	103	86	109	5	6	2	21.8879			8	HD08	103.26	86.1812	109.291	5.00061	6.00088	2.0001	178366			8	HD08	103.26	86.1812	109.291	5.82322	6.788	2.92915			8	HD08	-0.820756	-0.180246	-0.959727	-0.607074	-0.499628	-0.405456	-0.60161							Calibrated PD-L1 mRNA	0.575
	9	HD09	146	72	110	7	3	4	21.9247			9	HD09	146.523	72.127	110.297	7.0012	3.00022	4.00039	174072			9	HD09	146.523	72.127	110.297	7.91943	3.96518	4.95367			9	HD09	-0.449059	-0.599429	-0.95337	-0.552159	-0.615088	-0.132013	-0.606671
	10	HD10	168	98	157	11	10	4	22.073			10	HD10	168.694	98.2354	157.605	11.003	10.0024	4.00039	157800			10	HD10	168.694	98.2354	157.605	12.9958	11.905	5.36136			10	HD10	-0.258584	0.179284	-0.654251	-0.419171	-0.29033	-0.0769482	-0.259064
	11	HD11	127	69	214	10	13	4	22.6081			11	HD11	127.396	69.1166	215.127	10.0024	13.0041	4.00039	110724			11	HD11	127.396	69.1166	215.127	16.5415	21.2054	7.21567			11	HD11	-0.613394	-0.689217	-0.290558	-0.326285	0.0900764	0.173504	-0.355996
	12	HD12	109	73	207	13	4	9	21.9067			12	HD12	109.291	73.1305	208.054	13.0041	4.00039	9.00198	176163			12	HD12	109.291	73.1305	208.054	13.6997	4.90674	9.79123			12	HD12	-0.768938	-0.569497	-0.335277	-0.400732	-0.576576	0.521372	-0.427164
	13	HD13	99	95	128	12	10	7	21.0936			13	HD13	99.2403	95.2212	128.402	12.0035	10.0024	7.0012	301782			13	HD13	99.2403	95.2212	128.402	7.84291	6.70214	4.99121			13	HD13	-0.855292	0.0893814	-0.838895	-0.554163	-0.503139	-0.126943	-0.484892
	14	HD14	164	64	110	15	3	4	21.9717			14	HD14	164.661	64.1003	110.297	15.0055	3.00022	4.00039	168745			14	HD14	164.661	64.1003	110.297	16.2984	4.05878	5.07847			14	HD14	-0.293231	-0.838833	-0.95337	-0.332653	-0.611259	-0.115157	-0.602797
	15	HD15	146	95	151	8	5	4	21.9614			15	HD15	146.523	95.2212	151.56	8.00156	5.00061	4.00039	169894			15	HD15	146.523	95.2212	151.56	9.10255	6.06372	5.05088			15	HD15	-0.449059	0.0893814	-0.692475	-0.521164	-0.529252	-0.118884	-0.371088
	16	HD16	147	93	251	11	9	5	21.788			16	HD16	147.531	93.212	252.552	11.003	9.00198	5.00061	190572			16	HD16	147.531	93.212	252.552	10.9329	9.12653	5.5143			16	HD16	-0.440405	0.0294539	-0.0539283	-0.473214	-0.403976	-0.0562924	-0.203342
	17	HD17	114	86	189	5	3	1	22.0877			17	HD17	114.319	86.1812	189.878	5.00061	3.00022	1.00002	156269			17	HD17	114.319	86.1812	189.878	6.50525	4.30299	2.10094			17	HD17	-0.725745	-0.180246	-0.450198	-0.589206	-0.60127	-0.517317	-0.483014
	18	HD18	125	88	134	8	8	3	21.7521			18	HD18	125.383	88.1898	134.441	8.00156	8.00156	3.00022	195144			18	HD18	125.383	88.1898	134.441	8.05416	8.05416	3.64499			18	HD18	-0.630683	-0.120339	-0.800715	-0.548629	-0.447839	-0.308771	-0.490949
	19	HD19	101	77	209	7	9	5	21.2707			19	HD19	101.25	77.1452	210.075	7.0012	9.00198	5.00061	268401			19	HD19	101.25	77.1452	210.075	5.4876	6.77006	4.20527			19	HD19	-0.838025	-0.449754	-0.322502	-0.615866	-0.500362	-0.233096	-0.499107
	20	HD20	143	92	97	9	1	6	21.4321			20	HD20	143.502	92.2075	97.2307	9.00198	1.00002	6.00088	241194			20	HD20	143.502	92.2075	97.2307	7.42092	1.7133	5.2803			20	HD20	-0.475017	-0.000507611	-1.03598	-0.565218	-0.707195	-0.0878969	-0.503052
	21	HD21	145	51	214	12	5	3	21.8185			21	HD21	145.516	51.0637	215.127	12.0035	5.00061	3.00022	186753			21	HD21	145.516	51.0637	215.127	12.0578	5.60661	3.76383			21	HD21	-0.457712	-1.22767	-0.290558	-0.443746	-0.547949	-0.292719	-0.587644
	22	HD22	150	110	230	0	0	9	22.0346			22	HD22	150.553	110.297	231.302	0	0	9.00198	161857			22	HD22	150.553	110.297	231.302	1	1	10.5683			22	HD22	-0.414442	0.539025	-0.188285	-0.733429	-0.73637	0.626324	-0.121527
	23	HD23	121	56	163	2	17	4	21.6871			23	HD23	121.359	56.0768	163.653	2.0001	17.0071	4.00039	203733			23	HD23	121.359	56.0768	163.653	2.68895	15.3613	4.37807			23	HD23	-0.665257	-1.07814	-0.616015	-0.689183	-0.148958	-0.209757	-0.643378
	24	HD24	117	78	125	8	4	0	21.6272			24	HD24	117.336	78.1491	125.383	8.00156	4.00039	0	211967			24	HD24	117.336	78.1491	125.383	7.49431	4.24684	1			24	HD24	-0.699824	-0.419815	-0.857982	-0.563296	-0.603567	-0.666016	-0.641601
Early-stage HCC	1	HCC01	130	61	187	7	8	3	20.5485		Early-stage HCC	1	HCC01	130.415	61.0911	187.86	7.0012	8.00156	3.00022	432941		Early-stage HCC	1	HCC01	130.415	61.0911	187.86	3.78208	4.1796	2.1922		Early-stage HCC	1	HCC01	-0.587456	-0.928586	-0.462961	-0.660546	-0.606317	-0.504991	-0.639199
	2	HCC02	153	96	186	6	18	5	21.2565			2	HCC02	153.575	96.2259	186.851	6.00088	18.0079	5.00061	270932			2	HCC02	153.575	96.2259	186.851	4.81049	12.4348	4.17533			2	HCC02	-0.388475	0.119347	-0.469342	-0.633605	-0.26866	-0.23714	-0.29232
	3	HCC03	126	99	236	7	8	4	21.377			3	HCC03	126.39	99.2403	237.372	7.0012	8.00156	4.00039	250165			3	HCC03	126.39	99.2403	237.372	5.81473	6.50268	3.75107			3	HCC03	-0.622039	0.209254	-0.149911	-0.607296	-0.511298	-0.294442	-0.272208
	4	HCC04	136	66	256	5	1	4	21.5326			4	HCC04	136.454	66.1067	257.615	5.00061	1.00002	4.00039	225675			4	HCC04	136.454	66.1067	257.615	4.8121	1.76235	4.04961			4	HCC04	-0.53557	-0.778991	-0.0219181	-0.633562	-0.705189	-0.25412	-0.474704
	5	HCC05	206	146	369	52	32	5	21.4063			5	HCC05	207.044	146.523	372.368	52.0662	32.025	5.00061	245359			5	HCC05	207.044	146.523	372.368	37.5073	23.455	4.50629			5	HCC05	0.0709054	1.61952	0.703633	0.222965	0.182093	-0.192439	0.5835
	6	HCC06	172	61	281	19	17	9	21.4118			6	HCC06	172.727	61.0911	282.947	19.0088	17.0071	9.00198	244468			6	HCC06	172.727	61.0911	282.947	14.377	12.9683	7.33493			6	HCC06	-0.22393	-0.928586	0.138252	-0.382988	-0.246838	0.189611	-0.281445
	7	HCC07	352	132	418	64	30	1	21.4941			7	HCC07	355.063	132.428	422.329	64.1003	30.022	1.00002	231503			7	HCC07	355.063	132.428	422.329	48.6354	23.3105	1.74316			7	HCC07	1.34261	1.1991	1.01952	0.514491	0.176182	-0.565641	0.803846
	8	HCC08	185	88	260	44	50	3	21.5453			8	HCC08	185.841	88.1898	261.666	44.0474	50.0612	3.00022	223777			8	HCC08	185.841	88.1898	261.666	34.8634	39.4868	3.30655			8	HCC08	-0.111257	-0.120339	0.00369578	0.153701	0.837829	-0.354481	0.0407644
	9	HCC09	282	95	304	59	52	3	21.7332			9	HCC09	283.961	95.2212	306.281	59.0852	52.0662	3.00022	197611			9	HCC09	283.961	95.2212	306.281	52.4391	46.3284	3.61197			9	HCC09	0.731742	0.0893814	0.285783	0.614138	1.11767	-0.313231	0.4115
	10	HCC10	217	92	459	36	32	5	21.6757			10	HCC10	218.159	92.2075	464.227	36.0317	32.025	5.00061	205272			10	HCC10	218.159	92.2075	464.227	31.1982	27.8402	5.19101			10	HCC10	0.166399	-0.000507611	1.28443	0.0576825	0.361457	-0.0999564	0.380373
	11	HCC11	129	93	252	12	8	2	21.9167			11	HCC11	129.408	93.212	253.565	12.0035	8.00156	2.0001	175003			11	HCC11	129.408	93.212	253.565	12.8002	8.86604	2.96622			11	HCC11	-0.596103	0.0294539	-0.0475269	-0.424295	-0.414631	-0.400448	-0.25972
	12	HCC12	386	169	375	67	51	21	22.138			12	HCC12	389.687	169.702	378.479	67.1099	51.0637	21.0108	151154			12	HCC12	389.687	169.702	378.479	77.3823	59.119	24.9138			12	HCC12	1.64009	2.31084	0.742271	1.26758	1.64083	2.5639	1.62217
	13	HCC13	116	66	128	12	9	5	22.0775			13	HCC13	116.33	66.1067	128.402	12.0035	9.00198	5.00061	157325			13	HCC13	116.33	66.1067	128.402	14.1261	10.8439	6.46828			13	HCC13	-0.708465	-0.778991	-0.838895	-0.38956	-0.333733	0.0725577	-0.595401
	14	HCC14	252	59	242	23	12	6	22.7407			14	HCC14	253.565	59.0852	243.442	23.0129	12.0035	6.00088	101417			14	HCC14	253.565	59.0852	243.442	40.038	21.3622	11.1796			14	HCC14	0.470589	-0.988413	-0.111527	0.289263	0.0964909	0.708893	-0.0479442
	15	HCC15	121	109	149	9	15	1	23.1646			15	HCC15	121.359	109.291	149.545	9.00198	15.0055	1.00002	76600.7			15	HCC15	121.359	109.291	149.545	21.2177	34.7011	3.24597			15	HCC15	-0.665257	0.509038	-0.705213	-0.20378	0.642082	-0.362664	-0.158675
	16	HCC16	240	84	364	42	12	4	21.6756			16	HCC16	241.419	84.1729	367.277	42.0432	12.0035	4.00039	205283			16	HCC16	241.419	84.1729	367.277	36.2346	11.0596	4.35256			16	HCC16	0.366236	-0.240147	0.671442	0.189622	-0.324908	-0.213203	0.13761
	17	HCC17	128	76	246	7	5	0	21.7034			17	HCC17	128.402	76.1415	247.491	7.0012	5.00061	0	201546			17	HCC17	128.402	76.1415	247.491	6.97619	5.2685	1			17	HCC17	-0.604748	-0.479692	-0.0859306	-0.576869	-0.561779	-0.666016	-0.449416
	18	HCC18	272	81	242	19	10	4	21.9025			18	HCC18	273.824	81.1608	243.442	19.0088	10.0024	4.00039	176657			18	HCC18	273.824	81.1608	243.442	19.5119	10.7409	4.8958			18	HCC18	0.644648	-0.329987	-0.111527	-0.248468	-0.337943	-0.139829	-0.0652324
	19	HCC19	254	66	234	12	7	4	22.2823			19	HCC19	255.59	66.1067	235.348	12.0035	7.0012	4.00039	137380			19	HCC19	255.59	66.1067	235.348	16.0318	9.76746	6.00961			19	HCC19	0.487987	-0.778991	-0.162704	-0.339637	-0.377761	0.0106075	-0.211689
	20	HCC20	202	92	248	12	6	5	21.7018			20	HCC20	203.004	92.2075	249.515	12.0035	6.00088	5.00061	201758			20	HCC20	203.004	92.2075	249.515	11.2354	6.11695	5.26402			20	HCC20	0.0361933	-0.000507611	-0.0731306	-0.465289	-0.527075	-0.0900961	-0.141638
	21	HCC21	127	59	347	44	40	3	22.0574			21	HCC21	127.396	59.0852	349.976	44.0474	40.0391	3.00022	159431			21	HCC21	127.396	59.0852	349.976	48.5305	44.2053	4.23747			21	HCC21	-0.613394	-0.988413	0.562056	0.511743	1.03083	-0.228747	-0.0402324
	22	HCC22	210	80	263	12	4	6	21.6687			22	HCC22	211.085	80.1568	264.705	12.0035	4.00039	6.00088	206222			22	HCC22	211.085	80.1568	264.705	11.0138	4.33728	6.00617			22	HCC22	0.105624	-0.359931	0.0229095	-0.471094	-0.599868	0.0101425	-0.18787
	23	HCC23	175	114	306	26	7	2	21.448			23	HCC23	175.753	114.319	308.311	26.0165	7.0012	2.0001	238679			23	HCC23	175.753	114.319	308.311	19.7526	6.04643	2.44166			23	HCC23	-0.197935	0.658986	0.29862	-0.242161	-0.529959	-0.471298	0.0439789
	24	HCC24	118	51	220	10	12	3	21.808			24	HCC24	118.342	51.0637	221.191	10.0024	12.0035	3.00022	188058			24	HCC24	118.342	51.0637	221.191	10.1504	11.981	3.74465			24	HCC24	-0.691183	-1.22767	-0.252215	-0.493713	-0.287221	-0.295309	-0.597007
	25	HCC25	167	78	247	4	6	1	22.7799			25	HCC25	167.685	78.1491	248.503	4.00039	6.00088	1.00002	98824.8			25	HCC25	167.685	78.1491	248.503	7.96406	11.4466	2.74089			25	HCC25	-0.267246	-0.419815	-0.0795307	-0.55099	-0.30908	-0.430883	-0.313017
	26	HCC26	338	102	370	30	9	3	23.2085			26	HCC26	340.823	102.255	373.386	30.022	9.00198	3.00022	74410.6			26	HCC26	340.823	102.255	373.386	70.4114	21.8127	7.93656			26	HCC26	1.22027	0.299174	0.710072	1.08496	0.114919	0.270871	0.643339
	27	HCC27	112	71	276	13	8	3	22.9216			27	HCC27	112.308	71.1235	277.878	13.0041	8.00156	3.00022	89971.5			27	HCC27	112.308	71.1235	277.878	25.8658	16.3002	6.73686			27	HCC27	-0.743024	-0.62936	0.106202	-0.0820118	-0.110558	0.108833	-0.273299
	28	HCC28	138	95	203	7	2	5	22.7653			28	HCC28	138.467	95.2212	204.014	7.0012	2.0001	5.00061	99779.6			28	HCC28	138.467	95.2212	204.014	13.0714	4.44854	9.62199			28	HCC28	-0.518271	0.0893814	-0.360824	-0.417192	-0.595317	0.498513	-0.241345
	29	HCC29	352	168	490	58	26	15	22.6765			29	HCC29	355.063	168.694	495.963	58.0824	26.0165	15.0055	105826			29	HCC29	355.063	168.694	495.963	95.4229	43.2944	25.394			29	HCC29	1.34261	2.28077	1.48509	1.7402	0.993568	2.62877	1.72012
	30	HCC30	147	87	167	3	2	3	22.7931			30	HCC30	147.531	87.1855	167.685	3.00022	2.0001	3.00022	97963.8			30	HCC30	147.531	87.1855	167.685	6.26882	4.51246	6.26882			30	HCC30	-0.440405	-0.150293	-0.590519	-0.5954	-0.592702	0.0456176	-0.401147
	31	HCC31	137	72	241	15	13	4	22.8471			31	HCC31	137.461	72.127	242.431	15.0055	13.0041	4.00039	94520.2			31	HCC31	137.461	72.127	242.431	28.3119	24.6692	8.28122			31	HCC31	-0.526921	-0.599429	-0.117925	-0.0179303	0.231754	0.317422	-0.208638
intermediate–advanced-stage HCC	1	HCC32	168	58	392	31	8	1	22.7068		intermediate–advanced-stage HCC	1	HCC32	168.694	58.0824	395.804	31.0235	8.00156	1.00002	103721		intermediate–advanced-stage HCC	1	HCC32	168.694	58.0824	395.804	52.4576	14.2719	2.65871		intermediate–advanced-stage HCC	1	HCC32	-0.258584	-1.01833	0.851811	0.614623	-0.193518	-0.441983	-0.0697587
	2	HCC33	436	234	741	85	63	4	22.8327			2	HCC33	440.712	235.348	754.751	85.177	63.0972	4.00039	95429.9			2	HCC33	440.712	235.348	754.751	154.555	114.75	8.2118			2	HCC33	2.07847	4.26882	3.12133	3.2893	3.91627	0.308047	3.03499
	3	HCC34	288	107	286	62	30	3	22.6045			3	HCC34	290.046	107.281	288.018	62.0941	30.022	3.00022	110987			3	HCC34	290.046	107.281	288.018	97.2507	47.5364	5.65057			3	HCC34	0.784019	0.44907	0.17031	1.78808	1.16708	-0.0378861	0.652714
	4	HCC35	332	123	572	95	53	32	22.6956			4	HCC35	334.723	123.371	580.148	95.2212	53.0688	32.025	104496			4	HCC35	334.723	123.371	580.148	157.769	88.3704	53.7248			4	HCC35	1.16786	0.928984	2.01737	3.37349	2.83728	6.45527	2.29982
	5	HCC36	254	109	229	61	12	0	22.6146			5	HCC36	255.59	109.291	230.291	61.0911	12.0035	0	110252			5	HCC36	255.59	109.291	230.291	96.3273	19.7304	1			5	HCC36	0.487987	0.509038	-0.194679	1.76389	0.0297478	-0.666016	0.319098
	6	HCC37	300	165	453	73	79	1	22.1			6	HCC37	302.221	165.669	458.09	73.1305	79.1529	1.00002	155002			6	HCC37	302.221	165.669	458.09	82.1687	88.853	2.10994			6	HCC37	0.888621	2.19056	1.24563	1.39297	2.85702	-0.516102	1.44265
	7	HCC38	134	62	203	34	21	5	21.7906			7	HCC38	134.441	62.0941	204.014	34.0283	21.0108	5.00061	190234			7	HCC38	134.441	62.0941	204.014	31.7736	20.0012	5.52232			7	HCC38	-0.552867	-0.89867	-0.360824	0.0727571	0.0408225	-0.0552082	-0.388239
	8	HCC39	289	191	767	49	44	1	21.666			8	HCC39	291.06	191.897	781.746	49.0588	44.0474	1.00002	206603			8	HCC39	291.06	191.897	781.746	41.8513	37.6783	1.83272			8	HCC39	0.792734	2.97284	3.29201	0.336766	0.763858	-0.553544	1.6997
	9	HCC40	155	59	243	16	12	5	22.9723			9	HCC40	155.59	59.0852	244.454	16.0063	12.0035	5.00061	87001.5			9	HCC40	155.59	59.0852	244.454	32.6511	24.736	10.8883			9	HCC40	-0.371162	-0.988413	-0.105128	0.0957456	0.234488	0.66955	-0.216945
	10	HCC41	563	181	706	67	47	1	22.1424			10	HCC41	570.891	181.805	718.468	67.1099	47.0541	1.00002	150714			10	HCC41	570.891	181.805	718.468	77.6053	54.7117	2.14152			10	HCC41	3.1969	2.67184	2.89193	1.27342	1.46056	-0.511837	2.19771
	11	HCC42	121	91	594	11	17	24	21.8049			11	HCC42	121.359	91.203	602.793	11.003	17.0071	24.0141	188449			11	HCC42	121.359	91.203	602.793	11.0448	16.5261	22.9229			11	HCC42	-0.665257	-0.0304677	2.16054	-0.470282	-0.101317	2.29501	0.531915
	12	HCC43	609	116	405	82	46	3	22.0277			12	HCC43	618.247	116.33	409.062	82.1648	46.0518	3.00022	162602			12	HCC43	618.247	116.33	409.062	87.9331	49.7244	4.17433			12	HCC43	3.60376	0.718975	0.935639	1.54399	1.25657	-0.237274	1.39549
	13	HCC44	630	140	407	105	67	3	23.1476			13	HCC44	639.903	140.481	411.102	105.27	67.1099	3.00022	77467.1			13	HCC44	639.903	140.481	411.102	234.784	150.037	7.66288			13	HCC44	3.78982	1.43931	0.94854	5.39108	5.35961	0.233906	2.62371
	14	HCC45	126	66	268	6	7	3	23.5516			14	HCC45	126.39	66.1067	269.771	6.00088	7.0012	3.00022	59287.1			14	HCC45	126.39	66.1067	269.771	18.4133	21.316	9.706			14	HCC45	-0.622039	-0.778991	0.0549387	-0.277248	0.0946007	0.50986	-0.256904
	15	HCC46	365	170	356	67	56	5	22.2319			15	HCC46	368.295	170.71	359.133	67.1099	56.0768	5.00061	142041			15	HCC46	368.295	170.71	359.133	82.2828	68.9195	7.05668			15	HCC46	1.45629	2.34092	0.619955	1.39596	2.0417	0.15203	1.39915
	16	HCC47	143	96	221	4	8	4	21.7203			16	HCC47	143.502	96.2259	222.202	4.00039	8.00156	4.00039	199298			16	HCC47	143.502	96.2259	222.202	4.45323	7.90714	4.45323			16	HCC47	-0.475017	0.119347	-0.245823	-0.642964	-0.453852	-0.199605	-0.275893
	17	HCC48	397	168	296	73	63	42	21.86			17	HCC48	400.902	168.694	298.162	73.1305	63.0972	42.0432	181690			17	HCC48	400.902	168.694	298.162	70.2457	60.7453	40.8097			17	HCC48	1.73644	2.28077	0.234449	1.08062	1.70735	4.71089	1.7034
	18	HCC49	148	84	209	8	9	5	20.8894			18	HCC49	148.538	84.1729	210.075	8.00156	9.00198	5.00061	345472			18	HCC49	148.538	84.1729	210.075	4.98463	5.48282	3.49021			18	HCC49	-0.431751	-0.240147	-0.322502	-0.629043	-0.553012	-0.329675	-0.391259
	19	HCC50	293	143	564	60	66	0	20.4376			19	HCC50	295.118	143.502	571.919	60.0881	66.1067	0	465914			19	HCC50	295.118	143.502	571.919	23.1875	25.4099	1			19	HCC50	0.827596	1.52941	1.96534	-0.152176	0.26205	-0.666016	0.926473
	20	HCC51	137	69	785	11	7	4	20.9251			20	HCC51	137.461	69.1166	800.455	11.003	7.0012	4.00039	337395			20	HCC51	137.461	69.1166	800.455	6.61044	4.56993	3.03981			20	HCC51	-0.526921	-0.689217	3.41031	-0.586451	-0.590352	-0.390509	0.373722
	21	HCC52	349	95	735	104	70	5	20.9937			21	HCC52	352.011	95.2212	748.526	104.265	70.12	5.00061	322419			21	HCC52	352.011	95.2212	748.526	56.6346	38.4152	3.66826			21	HCC52	1.31639	0.0893814	3.08198	0.724048	0.793996	-0.305627	1.16434
	22	HCC53	160	79	163	5	7	0	20.8489			22	HCC53	160.629	79.1529	163.653	5.00061	7.0012	0	354866			22	HCC53	160.629	79.1529	163.653	3.42429	4.39418	1			22	HCC53	-0.327871	-0.389874	-0.616015	-0.669919	-0.597541	-0.666016	-0.518582
posttreatment HCC	1	HCC35-1	171	82	222	8	4	2	20.8922		posttreatment HCC	1	HCC35-1	171.719	82.1648	223.213	8.00156	4.00039	2.0001	344826		posttreatment HCC	1	HCC35-1	171.719	82.1648	223.213	4.9921	2.99585	1.99788		posttreatment HCC	1	HCC35-1	-0.232594	-0.300042	-0.239431	-0.628847	-0.654735	-0.531238	-0.379135
	2	HCC37-1	160	94	195	10	13	2	21.0779			2	HCC37-1	160.629	94.2166	195.935	10.0024	13.0041	2.0001	304937			2	HCC37-1	160.629	94.2166	195.935	6.64315	8.33663	2.12841			2	HCC37-1	-0.327871	0.0594169	-0.411902	-0.585594	-0.436285	-0.513607	-0.322141
	3	HCC39-1	155	97	177	6	9	0	21.4064			3	HCC39-1	155.59	97.2307	177.77	6.00088	9.00198	0	245338			3	HCC39-1	155.59	97.2307	177.77	5.208	7.31246	1			3	HCC39-1	-0.371162	0.149315	-0.526755	-0.623191	-0.478176	-0.666016	-0.36162
	4	HCC41-1	129	58	177	13	12	4	21.6706			4	HCC41-1	129.408	58.0824	177.77	13.0041	12.0035	4.00039	205968			4	HCC41-1	129.408	58.0824	177.77	11.8619	11.0262	4.3414			4	HCC41-1	-0.596103	-1.01833	-0.526755	-0.448875	-0.326277	-0.214709	-0.588166
	5	HCC43-1	106	75	244	9	5	2	22.0865			5	HCC43-1	106.276	75.1378	245.467	9.00198	5.00061	2.0001	156391			5	HCC29-1	106.276	75.1378	245.467	10.9027	6.50094	3.20022			5	HCC29-1	-0.794849	-0.509629	-0.0987293	-0.474006	-0.511369	-0.368844	-0.448144
	6	HCC48-1	98	74	175	7	17	5	20.9228			6	HCC48-1	98.2354	74.1341	175.753	7.0012	17.0071	5.00061	337915			6	HCC48-1	98.2354	74.1341	175.753	4.56444	9.65862	3.54591			6	HCC48-1	-0.863925	-0.539564	-0.539511	-0.640051	-0.382213	-0.322153	-0.573266
	7	HCC50-1	104	59	153	3	5	0	21.2039			7	HCC50-1	104.265	59.0852	153.575	3.00022	5.00061	0	280536			7	HCC50-1	104.265	59.0852	153.575	2.83988	4.06662	1			7	HCC50-1	-0.812121	-0.988413	-0.679734	-0.685229	-0.610938	-0.666016	-0.766394
	8	HCC52-1	130	67	159	4	7	1	22.4732			8	HCC52-1	130.415	67.1099	159.621	4.00039	7.0012	1.00002	121071			8	HCC52-1	130.415	67.1099	159.621	6.68446	10.9485	2.42101			8	HCC52-1	-0.587456	-0.749068	-0.641507	-0.584512	-0.329452	-0.474087	-0.594186
Other cancers	1	OC1-GC	356	92	153	71	11	4	21.9295		Other cancers	1	OC1-GC	359.133	92.2075	153.575	71.1235	11.003	4.00039	173520		Other cancers	1	OC1-GC	359.133	92.2075	153.575	71.5163	11.909	4.96624		Other cancers	1	OC1-GC	1.37758	-0.000507611	-0.679734	1.11391	-0.290166	-0.130316	0.187897
	2	OC2-GC	141	82	146	9	10	3	21.7556			2	OC2-GC	141.488	82.1648	146.523	9.00198	10.0024	3.00022	194695			2	OC2-GC	141.488	82.1648	146.523	8.95445	9.83849	3.65109			2	OC2-GC	-0.49232	-0.300042	-0.724319	-0.525044	-0.374855	-0.307946	-0.475513
	3	OC3-GC	112	95	142	11	12	5	21.4286			3	OC3-GC	112.308	95.2212	142.495	11.003	12.0035	5.00061	241760			3	OC3-GC	112.308	95.2212	142.495	8.82981	9.54182	4.55848			3	OC3-GC	-0.743024	0.0893814	-0.749789	-0.528309	-0.38699	-0.18539	-0.430323
	4	OC4-GC	134	83	157	7	6	3	21.0138			4	OC4-GC	134.441	83.1688	157.605	7.0012	6.00088	3.00022	318155			4	OC4-GC	134.441	83.1688	157.605	4.78582	4.24491	2.62233			4	OC4-GC	-0.552867	-0.270095	-0.654251	-0.634251	-0.603646	-0.446895	-0.518477
	5	OC5-BC	126	71	113	12	7	0	20.9788			5	OC5-BC	126.39	71.1235	113.313	12.0035	7.0012	0	325608			5	OC5-BC	126.39	71.1235	113.313	7.3422	4.69916	1			5	OC5-BC	-0.622039	-0.62936	-0.934298	-0.567281	-0.585066	-0.666016	-0.691174
	6	OC6-BC	138	92	167	5	11	2	22.0107			6	OC6-BC	138.467	92.2075	167.685	5.00061	11.003	2.0001	164439			6	OC6-BC	138.467	92.2075	167.685	6.23172	12.5115	3.09253			6	OC6-BC	-0.518271	-0.000507611	-0.590519	-0.596372	-0.265525	-0.383388	-0.382416
	7	OC7-BC	421	83	161	63	13	3	22.5249			7	OC7-BC	425.392	83.1688	161.637	63.0972	13.0041	3.00022	116997			7	OC7-BC	425.392	83.1688	161.637	93.7815	20.122	5.41168			7	OC7-BC	1.94684	-0.270095	-0.628762	1.6972	0.0457626	-0.0701518	0.365545
	8	OC8-CRC	146	76	145	4	4	0	22.4053			8	OC8-CRC	146.523	76.1415	145.516	4.00039	4.00039	0	126634			8	OC8-CRC	146.523	76.1415	145.516	6.43474	6.43474	1			8	OC8-CRC	-0.449059	-0.479692	-0.730687	-0.591054	-0.514077	-0.666016	-0.569553
	9	OC9-CRC	152	84	147	9	6	7	22.4859			9	OC9-CRC	152.567	84.1729	147.531	9.00198	6.00088	7.0012	120058			9	OC9-CRC	152.567	84.1729	147.531	13.8995	9.59901	11.0324			9	OC9-CRC	-0.397131	-0.240147	-0.717951	-0.395498	-0.384651	0.689013	-0.331975
	10	OC10-CRC	381	93	129	42	3	4	21.8907			10	OC10-CRC	384.592	93.212	129.408	42.0432	3.00022	4.00039	178038			10	OC10-CRC	384.592	93.212	129.408	41.6264	3.89912	4.86559			10	OC10-CRC	1.59631	0.0294539	-0.832533	0.330874	-0.61779	-0.14391	0.06196
	11	OC11-LC	436	97	104	51	11	0	21.7795			11	OC11-LC	440.712	97.2307	104.265	51.0637	11.003	0	191645			11	OC11-LC	440.712	97.2307	104.265	46.8395	10.8773	1			11	OC11-LC	2.07847	0.149315	-0.991506	0.467444	-0.332366	-0.666016	0.145194
	12	OC12-LC	124	88	137	15	13	5	21.9049			12	OC12-LC	124.377	88.1898	137.461	15.0055	13.0041	5.00061	176375			12	OC12-LC	124.377	88.1898	137.461	15.6366	13.6844	5.87767			12	OC12-LC	-0.639327	-0.120339	-0.78162	-0.34999	-0.217548	-0.00721377	-0.406269
	13	OC13-LC	136	75	197	7	8	4	22.3129			13	OC13-LC	136.454	75.1378	197.954	7.0012	8.00156	4.00039	134628			13	OC13-LC	136.454	75.1378	197.954	9.94671	11.2251	6.11203			13	OC13-LC	-0.53557	-0.509629	-0.399135	-0.499049	-0.318141	0.024441	-0.412017
	14	OC14-LC	165	61	161	38	9	0	21.5148			14	OC14-LC	165.669	61.0911	161.637	38.0353	9.00198	0	228346			14	OC14-LC	165.669	61.0911	161.637	29.6563	7.7822	1			14	OC14-LC	-0.28457	-0.928586	-0.628762	0.0172887	-0.458962	-0.666016	-0.5352
								Mean	21.9425				Mean	198.791	92.2245	261.082	24.4458	16.4494	4.40538	172039				Mean	198.791	92.2245	261.082	28.9963	19.0031	5.93108
								SD	0.639003				SD	116.394	33.5277	158.16	26.5817	18.6534	5.97748	79813.9				SD	116.394	33.5277	158.16	38.1718	24.4485	7.40384
													Max	639.903	235.348	800.455	105.27	79.1529	42.0432					Max	639.903	235.348	800.455	234.784	150.037	53.7248
													Min	98.2354	51.0637	97.2307	0	0	0					Min	98.2354	51.0637	97.2307	1	1	1
													DV	541.667	184.285	703.224	105.27	79.1529	42.0432					DV	541.667	184.285	703.224	233.784	149.037	52.7248
[truncated: 3 more columns]
